# Supplementary material for: Composition-Dependent Cytotoxic and Antibacterial Activity of Biopolymer-Capped Ag/Au Bimetallic Nanoparticles against Melanoma and Multidrug-Resistant Pathogens
Source: Nanomaterials (Basel). 2022 Feb 25;12(5):779. doi: 10.3390/nano12050779 (PMC8912067; doi:10.3390/nano12050779)
Supplement: Supplementary file 1 [file nanomaterials-12-00779-s001.zip]

Archive with 1 entries (1 files):
- nanomaterials-1585531-supplementary.pdf
